# Supplementary material for: Impact of genomic profiling on the treatment and outcomes of patients with advanced gastrointestinal malignancies
Source: Cancer Med. 2016 Dec 28;6(1):195–206. doi: 10.1002/cam4.992 (PMC5269696; doi:10.1002/cam4.992)
Supplement: Supplementary file 1 — Table S1. Summary of previous treatments and genomic alterations among the 12 patients treated with genomic‐guided therapy. [file CAM4-6-195-s001.xlsx]

## Sheet: Sheet1
Summary of previous treatments and genomic alterations amonst the 12 patients treated with genomic guided therapy
	Diagnosis	Previous Surgeries related to cancer treatment	Previous Chemotherapy regimens	ECOG prior to FoundationOne testing	Gene mutations	Therapies utilized based on Foundation One testing
Responders
Patient 1	Pancreatic Adenocarcinoma	1) Robotic assisted pancreaticoduodenectomy	1) FOLFIRINOX x 6 cycles with stable disease 2) Gemcitabine and nab-paclitaxel x 6 cycles	0	ALK EML4-ALK fusion (Variant 1) MCL1 amplification PBRM1 E1189fs*6 6 Variants of Unknown Significance	1) ALK inhibitors - Crizotinib, Ceritinib
Patient 2	Pancreatic Adenocarcinoma	1) Pancreaticoduodenectomy 2) Exploratory laparotomy	1) FOLFIRINOX x 12 cycles 2) Gemcitabine and nab-paclitaxel x 2 cycles	0	BRCA2 L2085* KRAS G12V 9 VUS	1) Irinotecan and Cisplatin
Patient 3	Pancreatic Adenocarcinoma	1) Total pancreatectomy and splenectomy with portal vein resection	1) FOLFIRINOX x 14 cycles	0	BRCA2 A938fs*21 BRCA2 M1936fs*27 KRAS G12D CDKN2A/B loss CDKN2C D142fs*18 SMAD4 F119_L121>*NVI 6 VUS	1) Irinotecan and Cisplatin
Patient 4	Pancreatic Adenocarcinoma	1) Robotic assisted distal pancreatectomy and splenectomy with en bloc resection of the celiac axis	1) FOLFIRINOX x 4 cycles 3) Gemcitabine and nab-paclitaxel x 5 cycles 3) Gemcitabine and cisplatin x 4 cycles	0	BRCA2 splice site 8755-1G>A IGF1R amplification PARK2 R245fs*29 SMAD4 S178* 14 VUS	1) 5FU and Mitomycin
Patient 5	Metastatic unknown primary adenocarcinoma, most likely small bowel origin	1) Right video assisted partial pleurectomy and resection of mediastinal implant 2) Median sternotomy, radical thymectomy with en bloc resection of pericardium, right radical pleurectomy, HIPEC with cisplatin	1) FOLFOX x 12 cycles 2) FOLFIRI x 3 cycles	1	EGFR amplification FGFR1 amplification TP53 R273H SMAD4 loss ZNF703 amplification 8 VUS	1) FGFR inhibitor dovitinib
Patient 6	Colonic Adenocarcinoma	1) Left colectomy and partial omentectomy 2) Exploratory laparotomy, radical hysterectomy, right salpingo-oophorectomy, appendectomy, small bowel resection and radical intraperitoneal tumor debulking 3) Exloratory laparotomy, lysis of adhesions, radiacal	1) FOLFIRI x 24 cycles 2) FOLFIRINOX with cetuximab x 4 cycles 3) FOLFOX x 8 cycles	1	PDGFRA K770N ERBB3 R258H KRAS E98* NF1 E470* PTCH1 R602* ATM R329* ATR E203* ATR splice site 5032-1G>T BRCA2 E462* FANCC R555Q PALB2 S1186* PIK3CG R690I PIK3R1 E507* PTEN K66N RICTOR A393T XPO1 R749Q APC E1257* APC R1450* APC R348* AR S244L ARID1A R1989* ARID1A Y1211* ATRX E585* CDH1 R598Q CDKN1B E172* CREBBP W1158* CSF1R A770T CTNNA1 R451* EP300 S2371* GRIN2A R1022C IKZF1 R111* LRP1B R441Q MAP3K…	1) Nivolumab
Patient 7	Locally advanced unresectable cholangiocarcinoma	None	1) Gemcitabine and cisplatin x 8 cycles 2) Irinotecan and cetuximab x 6 cycles 3) FOLFOX x 13 cycles	0	KRAS V14I MEN1 L605fs*12+ NOTCH1 G2131fs*117 TP53 P152fs*14 TP53 R337C ARID1A P1326fs*155 BCORL1 P1681fs*20 MLH1 loss MLL2 A2205fs*59 MLL2 P2354fs*30 PBRM1 N258fs*6 SLIT2 splice site 1059-1G>T 18 VUS	Pembrolizumab
Non responders
Patient 8	Ampullary adenocarcinoma	1) Robotic assisted pancreaticoduodenectomy	1) Gemcitabine and cisplatin x 6 months 2) Irinotecan and oxaliplatin x 4 cycles 3) Capecitabine 4) FOLFIRI	1	AKT2 amplification ERBB3 amplification KRAS G12D CCNE1 amplification CDK4 amplification GLI1 amplification TP53 H193Y ETV6 duplication exon 5 9 VUS	1) Pertuzumab and transtuzumab
Patient 9	Colonic Adenocarcinoma	1) Left colectomy and partial omentectomy 2) Laminectomy for cord compression	1) FOLFOX and Avastin x 4 cycles with progression	2	KRAS G13D ERBB3 V104M CTNNB1 S45F FBXW7 R465C PIK3CA H1047R ARID1A L1176fs*17 ASXL1 G645fs*58 BLM N515fs*16 CHD4 L931fs*13 CHD4 S12* CTCF E363fs*5 MAP3K1 A618fs*28 MSH6 F1088fs*5 RB1 R7fs*24 23 VUS	1) Nivolumab
Patient 10	Locally advanced unresectable GIST	1) Exploaratory laparotomy	1) Imatinib 400 and 800 mg x 5 months 2) Sunitinib x 5 months		NF1 A2112fs*8 NF1 R2583fs*13 3 VUS	1) Sirolimus with sunitinib
Patient 11	Metastatic well differentiated WHO grade 3 Neuroendocrine tumor	None	1) Sandostatin 2) Lanreotide 3) Peptide receptor radiotherapy x 4 4) TACE with concurrent bevacizumab5) Temozolamide and bevacizumab 6) Temozolamide and Capecitabine x 8 months 7) XELOX x 8 cycles 8) Sunitinib with hydroxychloroquine x 4 months	1	JAK2 E484K ASXL1 Q283* DAXX Y126fs*4 MLL2 splice site 5468-1G>A MSH2 I883fs*9 NOTCH2 splice site 2982-1G>A 62 VUS	Nivolumab
Patient 12	Hepatocellular carcinoma with portal vein thrombosis	None	1) TACE x 3 with Doxorubicin beads 2) Radioembolization with Y90 x 2 3) FOLFOX x 2 cycles	1	PDGFRA amplification	Sorafenib
Not evaluable
Patient 13	Pancreatic Adenocarcinoma	1) Robotic assisted Pancreaticoduodenectomy	1) Gemcitabine and nab-Paclitaxel x 5 cycles 2) FOLFOX x 4 cycles with progression	0	BRCA2 K1026* BRCA2 S1341* KRAS G12V CDKN2A/B loss 9 VUS	Irinotecan and Cisplatin
